# Supplementary material for: Lack of impact of the ALDH2 rs671 variant on breast cancer development in Japanese BRCA1/2‐mutation carriers
Source: Cancer Med. 2022 Nov 7;12(6):6594–602. doi: 10.1002/cam4.5430 (PMC10067083; doi:10.1002/cam4.5430)
Supplement: Supplementary file 1 — TableS1 [file CAM4-12-6594-s002.xlsx]

## Sheet: Supp Table1
Supplement Table 1. The patients enrolled in this study.
Patient#	Age	Age at clinical diagnosis	ALDH2 genotype	BRCA1 variant	BRCA2 variant	Histology of breast cancer	Tumor subtype
1	63	49y3m	GG	-	c.1296_1297del (p.Asn433fs)	L: unknown/R: IDC(Scirrhous type)	Luminal-like
2	46	42y0m	GA	-	c.537dup (p.Ile180Tyrfs)	IDC (Scirrhous type)	Luminal-like
3	48	40y2m	GA	-	c.6877A>T	IDC	Luminal-like
4	55	46y0m	GA	c.456_457del (p.Ser153fs)	-	unknown	Luminal-like
5	47	44y0m	GG	-	c.6952C>T (p.Arg2318Ter)	IDC	Luminal-like/Her2+
6	51	43y2m	GA	c.2805delA	-	L: IDC (Solid type)/R: IDC(Scirrhous type)	Unknown
7	34	27y3m	GG	-	c.7558C>T (Arg2520Ter)	IDC	TN
8	50	45y10m	GG	-	c.5576_5579del (p.Ile1859fs)	IDC (Scirrhous type)	TN
9	42	39y3m	GG	-	c.6197A>C (p.Asp1990Ala)	IDC (Tubule forming type)	Luminal-like
10	39	34y11m	GA	-	c.1627A>T (p.Lys467Ter)	L: DCIS/R: IDC (Scirrhous type)	Luminal-like
11	48	35y0m	GG	-	c.1506delA (p.Asp427fs)	L: DCIS/R: IDC (Tubule forming type)	Unknown
12	58	45y3m	GG	-	c.4692delCA	L: IDC (Scirrhous type)/R: IDC (Solid type)	Luminal-like
13	52	45y9m	GA	c.819delA	-	unknown	TN
14	49	37y10m	GG	-	c.2808_2811del (p.Ala938Profs)	L: IDC (Tubule forming type)/R: IDC (Scirrhous type)	Luminal-like
15	51	48y1m	GA	c.3726C>T (p.Arg1203Ter)	-	IDC (Scirrhous type)	TN
16	31	-	GG	del exon8	-	-	-
17	48	36y11m	GG	c.4986+4A>C	-	L: IDC/R: unknown	TN
18	68	52y0m	GG	c.3568C>G (p.Pro1150Arg), favor polymorphism	c.3235delT(p.Ser1079LeufsTer8)	Special type (Medullary carcinoma)	TN
19	38	-	GA	-	c.3296C>A (p.Ser1099Ter)	-	-
20	32	31y8m	GG	c.307T>A (p.Leu63Ter)	-	IDC (Solid type)	Luminal-like
21	56	43y10m	GG	c.2845A>T (p.Asn909Ile)	-	IDC (Tubule forming type)	Luminal-like
22	43	33y3m	GA	c.5193_5277del	-	L=R: IDC	TN
23	50	47y8m	GG	-	c.7180C>T (p.Arg2318Ter)	IDC (Scirrhous type)	Luminal-like
24	50	44y11m	GG	c.2198A>G, c.4096G>T	-	L=R: IDC (Scirrhous type)	Luminal-like
25	55	45y2m	AA	-	c.5937delT	unknown	Luminal-like
26	28	23y４m	GA	-	c.9345G>A (p.Pro3039=)	IDC (Scirrhous type)	Luminal-like
27	52	45y4m	GG	-	intron11del	IDC (Scirrhous type)	Luminal-like/Her2+
28	68	65y3m	GA	exon8del	-	IDC (Scirrhous type)	TN
29	54	46y0m	GG	-	c.517-2A>G, IVS6-2A>G	IDC (Scirrhous type)	Luminal-like
30	55	50y1m	GA	-	281G>A (p.Arg18His), c.517-2A>G, IVS6-2A>G	L: IDC (Scirrhous type)/R: DCIS	Luminal-like
31	32	32y2m	GG	c.188T>A (p.Leu63Ter)	-	IDC (Solid type)	Luminal-like
32	31	29y11m	GG	-	c.6014del4	IDC	Unknown
33	55	50y3m	AA	-	c.6014-6017delATTG	IDC	Unknown
34	48	39y3m	GA	c.131delGC	-	L=R: IDC	TN
35	53	50y7m	GG	-	IVS3+2T>A	IDC	Unknown
36	34	32y10m	GA	-	c.475+1G>T	IDC (Scirrhous type)	Luminal-like
37	50	49y0m	GA	-		IDC (Scirrhous type)	TN
38	38	34y7m	GA	c.2194delAT	-	IDC (Solid type)	TN
39	39	38y0m	GA	-	c.2808_2811del (p.Ala938Profs) / c.2808del4	IDC (Scirrhous type)	Luminal-like/Her2+
40	30	29y10m	GG	-	c.9076C>T (p.Gln3026Ter)	IDC (Scirrhous type)	Luminal-like
41	44	42y8m	GA	-	c.6952C>T (p.Arg2318Ter)	Special type(Invasive lobular carcinoma)	Luminal-like
42	47	34y9m	GA	-	c.6468_6469del (p.Gln2157fs)	IDC (Scirrhous type)	TN
43	52	33y5m	GG	-	c.4285delG	L: IDC (Scirrhous type)/R: IDC (Solid type)	Unknown
44	33	28y9m	GG	-	c.9097del (p.Thr3033Leufs*29) / c.9097del (p.Thr3033fs)	DCIS	Luminal-like
45	50	45y9m	GG	-	c.6952C>T (p.Arg2318Ter)	L: DCIS/R: IDC	Pure Her2
46	43	28y0m	GG	-	c.9117G>A (p.Pro3039=)	L: IDC (Solid type)/R: IDC (Scirrhous type)	Luminal-like
47	38	34y6m	GA	-	c.9076C>T (p.Gln3026Ter)	IDC (Scirrhous type)	Luminal-like/Her2+
48	43	42y7m	GA	c.5278-1G>C	-	IDC (Solid type)	TN
49	37	37y2m	GG	c.2194delAT	-	L=R: IDC	Luminal-like
50	41	37y9m	GA	c.3226del7insG	-	IDC (Solid type)	TN
51	38	36y2m	GG	-	c.9076C>T (p.Gln3026Ter)	IDC (Scirrhous type)	Luminal-like
52	58	58y5m	GG	-	c.8023A>G (p.IIe2675Val)	IDC	Luminal-like
53	37	35y8m	AA	c.4120_4121del (p.Glu1373_Ser1374insTer)	-	IDC (Solid type)	TN
54	41	40y9m	GG	-	c.8732C>A (p.Ser2835Ter)	IDC (Solid type)	TN
55	40	38y6m	GG	c.2800C>T (p.Gln934Ter)	-	IDC (Scirrhous type)	TN
56	75	43y5m	GG	c.5083C>T (p.Ser1655Phe) / c.4964C>T (p.Ser1655Phe)	-	L=R: IDC (Tubule forming type)	Unknown
57	41	35y11m	GG	c.5503C>T (p.Arg1835Ter)	-	IDC (Solid type)	TN
58	61	44y0m	GG	c.2800C>T (p.Gln934Ter)	-	unknown	Unknown
59	40	26y3m	GA	c.2194delAT	-	IDC (Solid type)	TN
60	56	51y8m	GA	-	c.4021del (p.Ser1341fs)	IDC (Scirrhous type)	Luminal-like
61	45	44y8m	AA	-	c.658-659del (p.Val220Ilefs*4)	IDC (Solid type)	TN
62	65	57y7m	GA	-	c.9117G>A (p.Pro3039=)	IDC (Scirrhous type)	Luminal-like
63	57	55y2m	AA	-	c.6462T>G (p.Tyr2154Ter)	IDC (Scirrhous type)	Luminal-like
64	56	45y10m	GA	-	c.6952C>T (p.Arg2318Ter)	DCIS	Unknown
65	86	77y0m	GG	c.2513del (p.Asn838fs)	-	IDC (Scirrhous type)	TN
66	51	47y9m	GG	c.2513del (p.Asn838fs)	-	Special type (matrix-producing carcinoma)	TN
67	46	28y0m	GG	c.188T>A (p.Leu63Ter)	-	L=R: IDC (Scirrhous type)	Luminal-like
68	61	40y4m	GG	-	c.1813del (p.Ile605Tyrfs*9)	IDC (Scirrhous type)	Luminal-like/Her2+
69	39	33y2m	GG	-	c.755_758del (p.Asp252fs)	IDC (Scirrhous type)	Luminal-like
70	46	33y6m	GA	c.(4675+1_4676-1)_(4986+1_4987-1)dup, exondup	-	L: Special type (Metaplastic carcinoma)/R: IDC	Luminal-like
71	32	31y3m	GG	c.4426delCT	-	IDC (Solid type)	Luminal-like
72	42	40y2m	AA	c.258delT	c.7279G>A (p.Ala2351Thr) favor polymorphism	IDC (Solid type)	Luminal-like
73	37	36y6m	GA	c.5211G>T (p.Glu1698Ter)	-	IDC (Scirrhous type)	TN
74	62	49y0m	GA	c.5273G>T (p.Trp1718Cys)	-	IDC (Tubule forming type)	TN
75	49	46y11m	GG	c.5273G>T (p.Trp1718Cys)	-	IDC (Solid type)	TN
76	43	25y1m	GG	c.212+1G>T, IVS5+1G>T	-	L: Special type (Medullary carcinoma)//R: IDC (Scirrhous type)	Unknown
77	50	43y0m	AA	c.259G>A (p.Cys47Tyr)	-	L=R: IDC (Solid type)	TN
78	44	41y1m	GG	c.188T>A (p.Leu63Ter)	-	IDC (Tubule forming type)	TN
79	63	63y1m	GG	c.3477-3480del (p.Ile1159Metfs*50)	-	IDC	TN
80	48	47y8m	GG	-	c.6553del (p.Ala2185fs)	Ｌ: IDC (Solid type)/R: IDC (Scirrhous type)	Unknown
81	69	53y6m	AA	c.1185C>T (p.Gln356Ter)	-	IDC (Scirrhous type)	TN
82	35	34y4m	GG	c.2505delA, c.2686delA (p.Ser896Valfs104)	-	Special type (Spindle cell carcinoma)	TN
83	50	42y5m	GG	-	c.6446-6450del (p.Ile2149Serfs*25)	L=R: IDC (Scirrhous type)	TN
84	47	44y1m	GG	c.5154G>T (p.Trp1718Cys)	-	IDC	TN
85	58	56y5m	GA	-	c.8635A>G (p.Asn2879Asp)	unknown	Unknown
86	34	33y1m	GG	-	c.5576_5579del (p.Ile1859fs)	IDC	Luminal-like
87	58	57y3m	GG	-	c.5645C>A (p.Ser1882Ter)	IDC	TN
88	30	29y8m	GA	-	c.(7435+1_7436-1)_(7805+1_7806-1)dup, exon15-16dup, hetero	DCIS	Unknown
89	49	21y3m	GA	-	c.5645C>A (p.Ser1882Ter)	IDC (Tubule forming type)	Unknown
90	45	45y1m	AA	-	c.475+1G>A	IDC (Scirrhous type)	Luminal-like
91	66	46y6m	GA	-	c.6617_6620del (p.Lys2206fs)	L: unknown/R: IDC	Unknown
92	34	27y6m	GA	c.3770_3771del (p.Glu1257fs)	-	IDC	Luminal-like
93	44	39y3m	GA	c.5068A>C (p.Lys1690Gln)	-	IDC	Unknown
94	59	47y6m	GA	-	c.5574_5577del (p.Thr1858fs)	DCIS	Unknown
95	48	29y6m	GG	-	c.5574_5577del (p.Thr1858fs)	IDC	Unknown
96	73	62y1m	GG	-	c.6952C>T (p.Arg2318Ter)	IDC	Unknown
97	52	42y4m	GA	-	c.6482_6485del (p.Asp2161fs)	IDC	Unknown
98	44	43y7m	GG	-	c.5967_5968delAG (p.Asp1990Cfs)	IDC	Unknown
99	45	37y10m	GG	c.4964C>T (p.Ser1655Phe)	-	IDC	Unknown
100	53	46y2m	GA	-	c.6597delT (p.Thr2199fs)	IDC	TN
101	83	73y5m	GG	-	c.5574_5577del (p.Thr1858fs)	IDC	TN
102	57	47y5m	GG	-	c.6952C>T (p.Arg2318Ter)	IDC	Luminal-like
103	52	47y4m	GA	-	c.4538_4541del (p.Asp1513fs)	IDC	Luminal-like
				The BRCA1 or BRCA2 variant was described according to the ClinVar database. However in some cases the description was as reported by Myriad. IDC: Invasive ductal carcinoma. DCIS: Ductal carcinoma in situ. Luminal-like: ER+/Her2-. Luminal-like/Her2+: ER+/Her2+. TN (Triple negative): ER-/Her2-. pure Her2: ER-/Her2+.
