# Supplementary material for: Lack of impact of the ALDH2 rs671 variant on breast cancer development in Japanese BRCA1/2‐mutation carriers
Source: Cancer Med. 2022 Nov 7;12(6):6594–602. doi: 10.1002/cam4.5430 (PMC10067083; doi:10.1002/cam4.5430)
Supplement: Supplementary file 2 — TableS2 [file CAM4-12-6594-s001.xlsx]

## Sheet: Supp Table2
Supplement Table 2. The patients enrolled in this study.
Patient#	Order of developmnt in metachronous tumors	Clinical stage	Adjuvant Treatment	Past medical history	Ovarian cancer	Family history	Age at menarche	Age at menopause	Drinking habbit	Time to recurrence	RRM	RRSO
1	L→R	IIB	CT+HRT+RT	-	-	Br	11	53	past(3-4/w)		NA	NA
2		IIB	CT+HRT	Uterine fibroid	-	Br	13		current(1/w)		NA	NA
3		IIIB	CT+HRT	-	-	Br&Ov	14		current(7/w)		NA	NA
4		I	HRT+RT	-	-	Br	15	45	never		NA	+
5		IIA	CT+HRT	-	-	Ov	11	44	current(1/w)		NA	+
6	L→R	IIA	CT+HRT+RT	Hepatic hemangioma	-	Br	10		current(1/w)		NA	+
7		IIA	CT	-	-	Ov	12		current(1/w)	150 days	NA	NA
8		IIA	CT	-	-	Br	9	46	current(1/w)		NA	NA
9		I	HRT	-	-	Br	12		never		NA	NA
10	R→L	IIIA	CT+HRT+RT	-	-	Br&Ov	14		current(1/w)		+	+
11	Unknown	Unknown	CT+HRT+RT	-	-	Br	12		past(1/m)	10 years	NA	NA
12	R→L	I	HRT+RT	-	-	Br	15	45	current(7/w)		NA	NA
13		IIA	CT+RT	-	-	Ov	13	47	never	26 months	NA	NA
14	L→R	I	CT+HRT+RT	-	-	Br	13	38	never		+	+
15		I	CT	-	-	Br	14		current(1/w)	11 months	NA	+
16		-	-	-	-	BrOv	11		current(1/w)		NA	NA
17	R→L	Unknown	CT+RT	-	-	Br	12		current(3-4/w)		NA	NA
18		I	CT+RT	-	-	Br	13	53	current(7/w)	2 months	NA	+
19		-	-	-	-	Br	12		never		NA	NA
20		I	CT+HRT	-	-	Br	10		past(1-2/w)		NA	NA
21		I	HRT	-	-	Br	13		current(3-4/w)	36 months	NA	NA
22	L→R	IIB	CT+RT	-	-	Br	14		never		NA	NA
23	L=R	IIIC	CT+HRT+RT	-	-	Br	14	47	current(3-4/w)		+	+
24	R→L	I	HRT+RT	-	-	-	12		current(1-3/m)		-	-
25		II	HRT	-	-	Br	15	44	current1-2/W	Unknown	-	-
26		IIIB	CT+HRT	-	-	-	11		never		-	-
27		I	CT+HRT	-	-	Br	10	46	current(7/w)		-	+
28		I	CT	-	-	BrOv	13	52	never		-	-
29		Unknown	CT+HRT	-	-	Br	12	47	never		-	+
30	R→L	0	HRT	-	-	Br	13	50	current(7/w)		+	+
31		IIA	CT+HRT	-	-	Br	12		past(3-4/w)		-	-
32		I	HRT	-	-	Br	14		current(1/w)		NA	NA
33		IIA	CT+HRT	Mature cyst teratoma	-	Br	12	51	never		NA	NA
34	R→L	IIA	CT	-	-	Br	10	45	current(7/w)		NA	NA
35		IIIA	CT+RT	-	-	Br	12	51	current(7/w)		NA	NA
36		IIB	CT+HRT+RT	Endometriosis	-	Br	12		past(7/w)		+	NA
37		IIA	CT	Cecal cancer	-	Br	10		current(1/w)		NA	+
38		I	CRT	-	-	Br	12		current(7/w)	395 days	NA	NA
39		IIB	CT+HRT	-	-	BrOv	14		never		NA	NA
40		IIIA	CT+HRT+RT	Ovarian cyst	-	Br	12		never		NA	NA
41		IIB	CT+HRT	-	-	Br	14		past(7/w)		NA	NA
42		IIA	CT+HRT	-	-	Br	13		never		NA	NA
43	R→L	IIIA	CT	-	-	Br	13		current(1/w)		NA	+
44		0	Surgery alone	Depression	-	Br	12		current(1/w)		NA	NA
45	R→L	IA	RT	Uterine fibroid	-	BrOv	11		current(1/w)		NA	NA
46	R→L	IIA	HRT	-	-	-	12		current(1/w)		NA	+
47		I	CT+HRT	-	-	Ov	14		never		NA	NA
48		IIA	CT	-	-	-	13		never		NA	NA
49	L→R	IIIA	CT	-	-	BrOv	14		current(1/w)		NA	NA
50		I	CT	Panic disorder	-	BrOv	11		never		+	+
51		IIIB	CT+HRT	-	-	Br	12		past(1/w)		NA	NA
52		IIIC	CT	-	-	Br	12		never		NA	NA
53		IIA	CT	Ovarian cyst, Essential renal bleeding	-	Ov	11		never		+	NA
54		IIB	CT	Bronchial asthma	-	Br	12		past(1/w)		NA	NA
55		IIB	CT	Bronchial asthma, Fibroadenoma	-	Br	13		current(3-4/w)		NA	NA
56	L→R	IIB	CT+HRT	Interstitial pneumonia	73y2m	BrOv	15	50	current(1/w)		NA	NA
57		IIA	CT	Arrhythmia	-	BrOv	14		never		+	NA
58		Unknown	HRT	Chronic gastritis, Hypertension	60y0m	Ov	14	51	current(1/w)		NA	NA
59		IIA	CT	Cellulitis	-	Ov	11		never		+	NA
60		IIIC	CT+HRT+RT	Tonsillectomy, Appendicitis, Uterine fibroid, Endometriosis, HBV	-	BrOv	12	49	current(1/w)		+	NA
61		IIB	CT+RT	Arrhythmia, Gastric polyp, Anemia		Br	11		never		NA	NA
62		Unknown	CT+HRT+RT	Pneumonia, Uterine fibroid, Herniated disk	-	Br	13	52	past(1-3/m)	1265 days	-	-
63		IA	HRT	Fallopian tube cancer、Idiopathic hypoglossal nerve palsy	-	Br	16	49	never		-	-
64	Unknown	0	Surgery alone	-	-	BrOv	11	51	never		-	-
65		IA	CT+RT	Hyperlipidemia, Cholelithiasis	-	Br	14	55	never	1249 days	-	-
66		I	CT+RT	Rheumatic fever	-	Br	12		current(1-3/m)		-	-
67	L→R	Unknown	HRT+RT	-	-	Br	12		never		-	-
68		I	CT+HRT	-	-	Br	16	39	never	6890 days	-	+
69		IA	CT+HRT+RT	-	-	-	10		past(1-2/w)	1212 days	-	-
70	L→R	IA	CT+RT	-	-	-	12	45	current(1-3/m)		-	+
71		IIIA	CT+HRT+RT	Ovarian cyst, Appendicitis, Pyelonephritis	-	Br	14		current(1/w)		NA	NA
72		IIB	CT+HRT+RT	-	-	-	13		never		NA	NA
73		IIIA	CT+RT	Atopic dermatitis, Appendicitis	-	Ov	12		never		NA	NA
74		IIB	CT+RT	Appendicitis, Ileus	-	Br	12	48	never		NA	NA
75		IIA	CT	-	-	BrOv	12		never		NA	+
76	L→R	IIA	CT	-	-	BrOv	11		current(7/w)		NA	NA
77	R→L	IIA	CT	Uterine fibroid, Ovarian cyst	-	BrOv	Unknown	43	never		NA	NA
78		IIIB	CT+RT	Appendicitis		Br	12		current(3-4/w)		NA	NA
79		I	CT	Ovarian cancer, Varicose vein	63y1m	Br	14	52	never		-	+
80	L=R	IV	CT	Appendicitis	-	Br	13		never		-	-
81		I	CT+RT	-	68y8m	Ov	14	44	never	5464 days	-	-
82		IIB	CT	Bronchial asthma, Pulmonary sequestration	-	Br	13		never		-	-
83	R→L	L: I / R: IIB	L:HRT/R:CT+HRT+RT	Hypertension, Bronchial asthma	-	BrOv	14	43	current(7/w)	L: 245 days/R: 2396 days	-	-
84		IIA	CT+RT	Anal canal cancer, Crohn's disease	-	-	11		never	738 days	-	-
85		Unknown	Unknown	-	-	Br	NA		never		NA	NA
86		IIA	CT+HRT	Bronchial asthma	-	BrOv	12		current(3-4/w)		NA	NA
87		I	Surgery	Gastric polyp, Colon polyp	-	BrOv	14	50	never		NA	+
88		I	Surgery	-	-	Br	12		never		NA	NA
89		I	Surgery	-	-	Br	Unknown	33	never	99 months	NA	NA
90		II	CT+HRT+RT	-	-	-	NA		never		-	-
91	L→R	Unknown	Unknown	Endometrial cancer	-	Br	12	46	current(7/w)	193 months	-	-
92		IIA	CT	Benign bone tumor	-	Ov	12		never		-	NA
93		IIB	CT+HRT	-	-	Br	Unknown		never		NA	NA
94		I	RT	-	-	BrOv	Unknown	52	current(1/w)		NA	NA
95		I	CT+HRT	-	-	Br	Unknown		never		NA	NA
96		IIA	CT+HRT+RT	Cholangiocellular carcinoma	-	-	Unknown	51	never		NA	NA
97		IIA	CT+HRT+RT	Uterine fibroid	-	Br	14		never		NA	NA
98		IIIB	CT+HRT+RT	-	-	-	13		current(1/w)		NA	NA
99		I	CT+RT	-	-	-	15		current(7/w)		NA	NA
100		IIB	CT+RT	Hypothyroidism	-	-	16	48	never		-	-
101		IIA	CT+RT	Herniated disk	-	-	Unknown	unknown	never		-	-
102		I	HRT+RT	Hypertension	-	Br	12	47	current(1-2/w)		-	+
103		IIB	Unknown	-	-	-	15	47	current(1-2/w)		-	-
	CT: Chemotherapy. HRT: Hormone replacement therapy. RT: Radiation therapy. Br: Breast. Ov: Ovarian. RRM: Risk-reducting mastectomy. RRSO: Risk-reducing salpingo-oophorectomy.
